# Supplementary material for: Virus Infection of Plants Alters Pollinator Preference: A Payback for Susceptible Hosts?
Source: PLoS Pathog. 2016 Aug 11;12(8):e1005790. doi: 10.1371/journal.ppat.1005790 (PMC4981420; doi:10.1371/journal.ppat.1005790)
Supplement: S2 Table — (XLS) [file ppat.1005790.s002.xls]

## Sheet: choicesByFile.csv
File	Reward	Punish
At mock-CMVd2b	At WT mock	At WT CMV\Delta2b
At mock-CMV	At WT mock	At WT CMV
At CMV-CMVd2b	At WT CMV	At WT CMV\Delta2b
At WT-35S2b	At WT	At 35S::2b
At 35Sunt2b-35S2b	At 35S::unt2b	At 35S::2b
At WT-35Sunt2b	At WT	At 35S::unt2b
At WT-ago1	At ago1	At WT
dcl24 mock-CMV 1	At dcl2/4 mock	At dcl2/4 CMV\Delta2b
dcl24 mock-CMV 2	At dcl2/4 CMV\Delta2b	At dcl2/4 mock
Sl mock-CMV 1	Sl WT CMV	Sl WT mock
Sl mock-CMV 2	Sl WT mock	Sl WT CMV
At WT-dcl1	At dcl1	At WT
At ago1-dcl1	At dcl1	At ago1
At WT CMV-dcl24 CMV	At WT CMV	At dcl24 CMV
At WT-WT	At WT	At WT

## Sheet: At WT -WT
	% bees that chose sucrose
Choices	Bee 1	Bee 2	Bee 3	Bee 4	Bee 5	Bee 6	Bee 7	Bee 8	Bee 9	Bee 10
1 to 10	50	50	50	50	30	60	50	70	30	50
11 to 20	40	50	70	50	40	30	40	60	60	70
21 to 30	50	30	80	70	30	40	70	50	50	60
31 to 40	70	50	60	40	50	60	50	70	70	60
41 to 50	20	60	30	70	80	40	90	50	70	40
51 to 60	20	70	40	40	50	60	70	60	50	70
61 to 70	60	40	40	60	70	60	70	80	60	60
71 to 80	40	60	70	30	60	60	30	40	50	60
81 to 90	50	30	50	80	40	70	50	70	60	70
91 to 100	50	50	60	50	70	50	60	50	50	50

## Sheet: At WT CMV-dcl24 CMV
	% bees that chose sucrose
Choices	Bee 1	Bee 2	Bee 3	Bee 4	Bee 5	Bee 6	Bee 7	Bee 8
1 to 10	50	60	60	50	50	50	50	60
11 to 20	50	50	70	60	50	40	70	60
21 to 30	50	70	80	50	60	80	60	70
31 to 40	60	70	80	60	60	80	60	60
41 to 50	70	60	80	60	60	80	70	80
51 to 60	70	90	90	60	70	90	80	80
61 to 70	90	90	80	80	80	80	50	90
71 to 80	70	100	100	80	90	90	70	90
81 to 90	80	90	60	90	70	90	70	90
91 to 100	90	80	90	90	100	90	80	90

## Sheet: Sl mock-CMV 2
	% bees that chose sucrose
Choices	Bee 1	Bee 2	Bee 3	Bee 4	Bee 5	Bee 6	Bee 7	Bee 8
1 to 10	50	40	50	70	80	60	60	80
11 to 20	50	40	60	50	100	80	70	100
21 to 30	60	60	70	80	90	90	80	90
31 to 40	70	70	60	70	100	80	90	70
41 to 50	70	70	90	100	100	90	80	100
51 to 60	90	80	90	100	100	100	90	90
61 to 70	80	90	70	100	100	90	80	90
71 to 80	80	80	70	90	90	100	70	100
81 to 90	90	70	90	100	100	90	100	90
91 to 100	80	80	90	100	100	100	100	100

## Sheet: Sl mock-CMV 1
	% bees that chose sucrose
Choices	Bee 1	Bee 2	Bee 3	Bee 4	Bee 5	Bee 6	Bee 7	Bee 8	Bee 9
1 to 10	40	50	40	50	60	40	50	50	60
11 to 20	60	60	60	80	70	70	60	70	60
21 to 30	70	70	80	80	70	60	80	80	70
31 to 40	80	80	80	90	90	60	80	80	80
41 to 50	70	80	70	80	80	70	90	80	80
51 to 60	80	80	70	80	90	80	80	100	80
61 to 70	90	90	90	80	90	70	90	90	80
71 to 80	90	90	80	80	80	90	90	90	80
81 to 90	90	80	80	90	90	90	90	90	90
91 to 100	100	90	80	100	80	90	100	90	90

## Sheet: At WT-dcl1
	% bees that chose sucrose
Choices	Bee 1	Bee 2	Bee 3	Bee 4	Bee 5	Bee 6	Bee 7	Bee 8
1 to 10	60	40	70	70	70	60	50	60
11 to 20	80	40	40	60	80	70	60	80
21 to 30	80	60	50	60	70	70	70	60
31 to 40	70	60	70	70	70	70	70	100
41 to 50	90	80	70	70	80	70	80	70
51 to 60	80	100	70	70	100	90	70	100
61 to 70	100	90	70	80	80	80	80	90
71 to 80	90	70	90	90	90	80	100	80
81 to 90	80	70	90	70	80	90	90	100
91 to 100	100	80	90	90	100	100	90	100

## Sheet: At ago1-dcl1
	% bees that chose sucrose
Choices	Bee 1	Bee 2	Bee 3	Bee 4	Bee 5	Bee 6	Bee 7	Bee 8
1 to 10	50	60	50	70	70	50	50	70
11 to 20	60	70	70	50	40	70	60	70
21 to 30	70	50	50	70	70	60	50	50
31 to 40	60	70	70	50	70	60	70	60
41 to 50	80	60	50	70	50	60	50	60
51 to 60	60	60	60	60	70	70	70	70
61 to 70	70	50	50	70	70	50	70	60
71 to 80	60	50	80	70	70	60	80	60
81 to 90	50	60	70	90	80	80	70	80
91 to 100	50	60	60	70	70	70	50	70

## Sheet: At WT-ago1
	% bees that chose sucrose
Choices	Bee 1	Bee 2	Bee 3	Bee 4	Bee 5	Bee 6	Bee 7	Bee 8	Bee 9
1 to 10	40	40	30	70	60	50	60	60	70
11 to 20	60	50	70	70	50	70	80	60	40
21 to 30	80	80	50	90	60	80	100	90	70
31 to 40	70	60	60	70	50	80	90	90	70
41 to 50	70	80	100	80	70	80	100	90	60
51 to 60	90	80	90	80	80	90	70	70	80
61 to 70	90	90	90	100	90	90	90	60	60
71 to 80	90	70	70	100	80	90	100	100	80
81 to 90	100	80	100	80	100	100	100	90	50
91 to 100	100	100	90	90	100	90	100	100	90

## Sheet: At mock-CMV
	% bees that chose sucrose
Choices	Bee 1	Bee 2	Bee 3	Bee 4	Bee 5	Bee 6	Bee 7	Bee 8	Bee 9	Bee 10
1 to 10	80	30	40	70	60	80	70	50	60	30
11 to 20	60	40	50	70	70	90	90	70	80	80
21 to 30	70	70	80	80	80	70	90	70	60	100
31 to 40	70	60	100	80	70	70	60	70	80	90
41 to 50	70	60	60	90	80	70	100	80	100	90
51 to 60	60	50	80	90	60	70	90	90	90	100
61 to 70	80	100	100	90	90	80	100	80	80	80
71 to 80	50	100	80	80	90	80	90	100	90	90
81 to 90	70	80	70	80	90	100	70	70	90	100
91 to 100	80	90	90	90	100	80	100	90	90	90

## Sheet: At mock-CMVd2b
	% bees that chose sucrose
Choices	Bee 1	Bee 2	Bee 3	Bee 4	Bee 5	Bee 6	Bee 7	Bee 8	Bee 9
1 to 10	70	50	70	60	70	50	50	40	50
11 to 20	60	60	70	60	60	70	60	40	60
21 to 30	60	50	50	70	80	40	60	60	40
31 to 40	60	50	60	80	80	50	40	50	40
41 to 50	60	40	80	90	80	60	60	50	40
51 to 60	60	60	90	80	70	90	70	40	60
61 to 70	40	90	90	90	80	70	60	50	60
71 to 80	70	80	70	100	100	80	70	60	60
81 to 90	50	100	90	100	100	60	80	60	50
91 to 100	60	60	70	80	80	60	80	70	60

[truncated: 6 more sheets: At CMV-CMVd2b, At WT-35S2b., At WT-35Sunt2b, At 35Sunt2b-35S2b, dcl24 mock-CMV 1, dcl24 mock-CMV 2]
